# Supplementary material for: Multiple Brucella melitensis lineages are driving the human brucellosis epidemic in Shaanxi Province, China: evidence from whole genome sequencing-based analysis
Source: Front Cell Infect Microbiol. 2024 Oct 30;14:1452143. doi: 10.3389/fcimb.2024.1452143 (PMC11557520; doi:10.3389/fcimb.2024.1452143)
Supplement: Supplementary file 3 [file Table1.xlsx]

## Sheet: Sheet1
Table S1 Key, isolatedin, STs, Species/biovar, time and isolated hosts of 189 strains in this study
Key	Country	City of Isolation	ST	Species/biovar	Collection Date	Host
S1341	Shanbei	Yan'an	ST1	Bv3	2013	Human
S1432	Shanbei	Yan'an	ST1	Bv3	2014	Human
S1512	Shanbei	Yulin	ST1	Bv3	2015	Human
S1521	Shanbei	Yan'an	ST1	Bv3	2015	Human
S1524	Shanbei	Yulin	ST1	Bv3	2015	Human
S1938	Shanbei	Yulin	ST1	Bv3	2019	Human
S2139	Shanbei	Yan'an	ST1	Bv3	2021	Human
S2140	Shannan	Ankang	ST1	Bv3	2021	Human
S2149	Guanzhong	Weinan	ST1	Bv3	2021	Human
S2201	Shanbei	Yan'an	ST1	Bv3	2021	Human
S2203	Shanbei	Yan'an	ST1	Bv3	2021	Human
S2257	Shanbei	Yan'an	ST1	Bv3	2022	Human
S1710	Shanbei	Yan'an	ST1	Va	2017	Human
S2048	Guanzhong	Baoji	ST1	Va	2020	Human
S2236	Guanzhong	Xianyang	ST1	Va	2022	Human
S2131	Guanzhong	Baoji	ST10	Bv1	2021	Human
S1701	Guanzhong	Xi'an	ST10	Bv3	2017	Human
S1918	Guanzhong	Xianyang	ST10	Bv3	2019	Human
S1930	Guanzhong	Xianyang	ST10	Bv3	2019	Human
S2052	Shannan	Hanzhong	ST10	Bv3	2020	Human
S2066	Guanzhong	Xianyang	ST10	Bv3	2020	Human
S2113	Guanzhong	Xianyang	ST10	Bv3	2021	Human
S2114	Guanzhong	Xianyang	ST10	Bv3	2021	Human
S2115	Guanzhong	Xianyang	ST10	Bv3	2021	Human
S2116	Guanzhong	Xianyang	ST10	Bv3	2021	Human
S2120	Guanzhong	Baoji	ST10	Bv3	2021	Human
S2136	Shannan	Ankang	ST10	Bv3	2021	Human
S2138	Guanzhong	Weinan	ST10	Bv3	2021	Human
S2141	Guanzhong	Weinan	ST10	Bv3	2021	Human
S2150	Guanzhong	Xianyang	ST10	Bv3	2021	Human
S2190	Guanzhong	Baoji	ST10	Bv3	2021	Human
S2208	Shanbei	Yulin	ST10	Bv3	2022	Human
S2234	Guanzhong	Xianyang	ST10	Bv3	2022	Human
S2237	Guanzhong	Xianyang	ST10	Bv3	2022	Human
S2270	Guanzhong	Xianyang	ST10	Bv3	2022	Human
S1803	Guanzhong	Xianyang	ST10	Va	2018	Human
S1943	Guanzhong	Baoji	ST10	Va	2019	Human
S2016	Guanzhong	Xianyang	ST10	Va	2020	Human
S2042	Guanzhong	Baoji	ST10	Va	2020	Human
S2128	Guanzhong	Xianyang	ST10	Va	2021	Human
S2143	Guanzhong	Weinan	ST10	Va	2021	Human
S2002	Guanzhong	Xianyang	ST11	Bv1	2020	Human
S2004	Guanzhong	Xianyang	ST11	Bv1	2020	Human
S2230	Guanzhong	Weinan	ST11	Bv1	2022	Human
S2277	Guanzhong	Weinan	ST11	Va	2022	Human
S2006	Guanzhong	Weinan	ST12	Bv1	2020	Human
S2245	Guanzhong	Weinan	ST12	Bv3	2022	Human
S2047	Guanzhong	Baoji	ST12	Va	2020	Human
S1523	Shanbei	Yulin	ST13	Bv3	2015	Human
S2130	Guanzhong	Weinan	ST13	Bv3	2021	Human
S2137	Shanbei	Yulin	ST13	Bv3	2021	Human
S2197	Shanbei	Yan'an	ST13	Bv3	2021	Human
S1441	Shanbei	Yulin	ST14	Bv3	2014	Human
S1813	Shanbei	Yulin	ST14	Bv3	2018	Human
S21112	Shanbei	Yan'an	ST14	Bv3	2021	Human
S2279	Guanzhong	Yangling	ST15	Bv3	2022	Human
S2125	Guanzhong	Xianyang	ST15	Va	2021	Human
S2182	Guanzhong	Xianyang	ST15	Va	2021	Human
S1827	Guanzhong	Xianyang	ST16	Bv3	2018	Human
S2003	Guanzhong	Xianyang	ST16	Bv3	2020	Human
S2025	Guanzhong	Tongchuan	ST16	Bv3	2020	Human
S2124	Guanzhong	Xianyang	ST16	Bv3	2021	Human
S2135	Guanzhong	Xianyang	ST16	Bv3	2021	Human
S2173	Shanbei	Yan'an	ST16	Bv3	2021	Human
S2275	Guanzhong	Xianyang	ST16	Bv3	2022	Human
S1924	Guanzhong	Xianyang	ST16	Va	2019	Human
S1947	Guanzhong	Xianyang	ST16	Va	2019	Human
S2005	Guanzhong	Weinan	ST17	Bv3	2020	Human
S2080	Shannan	Ankang	ST17	Bv3	2020	Human
S21110	Guanzhong	Weinan	ST17	Bv3	2021	Human
S2244	Guanzhong	Xi'an	ST17	Va	2022	Human
S2068	Unknown	Unknown	ST18	Bv3	2020	Human
S2183	Shannan	Shangluo	ST18	Bv3	2021	Human
S2186	Shannan	Shangluo	ST18	Bv3	2021	Human
S2233	Shannan	Shangluo	ST18	Bv3	2022	Human
S2227	Shannan	Shangluo	ST18	Va	2022	Human
S1404	Guanzhong	Weinan	ST19	Bv3	2014	Human
S1416	Shanbei	Yan'an	ST19	Bv3	2014	Human
S1705	Guanzhong	Weinan	ST19	Bv3	2017	Human
S1706	Shanbei	Yulin	ST19	Bv3	2017	Human
S1707	Shanbei	Yulin	ST19	Bv3	2017	Human
S1825	Shanbei	Yulin	ST19	Bv3	2018	Human
S1914	Shanbei	Yulin	ST19	Bv3	2019	Human
S1936	Shanbei	Yulin	ST19	Bv3	2019	Human
S21103	Guanzhong	Tongchuan	ST19	Bv3	2021	Human
S21104	Guanzhong	Tongchuan	ST19	Bv3	2021	Human
S21105	Guanzhong	Tongchuan	ST19	Bv3	2021	Human
S2194	Shannan	Ankang	ST19	Bv3	2021	Human
S2261	Shanbei	Yan'an	ST19	Bv3	2022	Human
S1905	Guanzhong	Weinan	ST19	Va	2019	Human
S1939	Shanbei	Yulin	ST19	Va	2019	Human
S1950	Guanzhong	Weinan	ST2	Bv1	2019	Human
S1926	Guanzhong	Weinan	ST2	Bv3	2019	Human
S1928	Shanbei	Yan'an	ST2	Bv3	2019	Human
S1940	Shanbei	Yulin	ST2	Bv3	2019	Human
S1343	Shanbei	Yulin	ST3	Bv3	2013	Human
S1405	Guanzhong	Weinan	ST3	Bv3	2014	Human
S1515	Guanzhong	Weinan	ST3	Bv3	2015	Human
S1518	Guanzhong	Tongchuan	ST3	Bv3	2015	Human
S1703	Shanbei	Yan'an	ST3	Bv3	2017	Human
S1802	Guanzhong	Baoji	ST3	Bv3	2018	Human
S1807	Guanzhong	Weinan	ST3	Bv3	2018	Human
S1808	Guanzhong	Weinan	ST3	Bv3	2018	Human
S1809	Guanzhong	Weinan	ST3	Bv3	2018	Human
S1821	Guanzhong	Weinan	ST3	Bv3	2018	Human
S1910	Shannan	Shangluo	ST3	Bv3	2019	Human
S1913	Shanbei	Yulin	ST3	Bv3	2019	Human
S1916	Guanzhong	Weinan	ST3	Bv3	2019	Human
S1923	Guanzhong	Weinan	ST3	Bv3	2019	Human
S1949	Guanzhong	Weinan	ST3	Bv3	2019	Human
S2001	Guanzhong	Weinan	ST3	Bv3	2020	Human
S2024	Shanbei	Yan'an	ST3	Bv3	2020	Human
S2058	Guanzhong	Weinan	ST3	Bv3	2020	Human
S2059	Guanzhong	Weinan	ST3	Bv3	2020	Human
S2087	Guanzhong	Xi'an	ST3	Bv3	2020	Human
S2088	Guanzhong	Weinan	ST3	Bv3	2020	Human
S2093	Guanzhong	Weinan	ST3	Bv3	2020	Human
S2122	Guanzhong	Weinan	ST3	Bv3	2021	Human
S2123	Guanzhong	Weinan	ST3	Bv3	2021	Human
S2129	Guanzhong	Weinan	ST3	Bv3	2021	Human
S2148	Guanzhong	Weinan	ST3	Bv3	2021	Human
S2154	Guanzhong	Weinan	ST3	Bv3	2021	Human
S2158	Shannan	Shangluo	ST3	Bv3	2021	Human
S2160	Shannan	Shangluo	ST3	Bv3	2021	Human
S2181	Guanzhong	Tongchuan	ST3	Bv3	2021	Human
S2192	Guanzhong	Baoji	ST3	Bv3	2021	Human
S2202	Shanbei	Yulin	ST3	Bv3	2022	Human
S2231	Guanzhong	Weinan	ST3	Bv3	2022	Human
S2232	Guanzhong	Weinan	ST3	Bv3	2022	Human
S2248	Guanzhong	Weinan	ST3	Bv3	2022	Human
S2263	Guanzhong	Xi'an	ST3	Bv3	2022	Human
S2264	Guanzhong	Baoji	ST3	Bv3	2022	Human
S2276	Guanzhong	Weinan	ST3	Bv3	2022	Human
S2278	Shannan	Shangluo	ST3	Bv3	2022	Human
S2283	Guanzhong	Weinan	ST3	Bv3	2022	Human
S1832	Shanbei	Yan'an	ST3	Va	2018	Human
S1906	Guanzhong	Weinan	ST3	Va	2019	Human
S21111	Guanzhong	Weinan	ST3	Va	2021	Human
S2193	Shannan	Shangluo	ST3	Va	2021	Human
S2235	Guanzhong	Xianyang	ST3	Va	2022	Human
S2272	Guanzhong	Tongchuan	ST3	Va	2022	Human
S1402	Shannan	Ankang	ST4	Bv3	2014	Human
S2008	Guanzhong	Xi'an	ST4	Bv3	2020	Human
S2017	Guanzhong	Xianyang	ST4	Bv3	2020	Human
S2019	Guanzhong	Xianyang	ST4	Bv3	2020	Human
S2021	Guanzhong	Xianyang	ST4	Bv3	2020	Goat
S21102	Guanzhong	Weinan	ST4	Bv3	2021	Human
S2188	Guanzhong	Xianyang	ST4	Bv3	2021	Human
S2226	Guanzhong	Xianyang	ST4	Bv3	2022	Human
S2251	Guanzhong	Xianyang	ST4	Bv3	2022	Human
S2223	Guanzhong	Xianyang	ST4	Va	2022	Human
S2238	Guanzhong	Xianyang	ST4	Va	2022	Human
S2111	Shanbei	Yan'an	ST5	Bv3	2021	Human
S2147	Shannan	Hanzhong	ST5	Bv3	2021	Human
S2254	Shanbei	Yan'an	ST5	Bv3	2022	Human
S2256	Shanbei	Yan'an	ST5	Bv3	2022	Human
S2229	Shannan	Shangluo	ST5	Va	2022	Human
S2127	Shanbei	Yulin	ST6	Bv3	2021	Human
S1922	Guanzhong	Weinan	ST6	Bv3	2019	Human
S2007	Guanzhong	Xianyang	ST6	Bv3	2020	Human
S2155	Guanzhong	Weinan	ST6	Bv3	2021	Human
S2241	Guanzhong	Xianyang	ST6	Bv3	2022	Human
S2247	Shannan	Shangluo	ST6	Bv3	2022	Human
S2185	Shanbei	Yulin	ST6	Va	2021	Human
S1822	Shanbei	Yulin	ST7	Bv3	2018	Human
S1828	Guanzhong	Xianyang	ST7	Bv3	2018	Human
S1907	Guanzhong	Weinan	ST7	Bv3	2019	Human
S1915	Shanbei	Yulin	ST7	Bv3	2019	Human
S1934	Shanbei	Yulin	ST7	Bv3	2019	Human
S1935	Shanbei	Yulin	ST7	Bv3	2019	Human
S1937	Shanbei	Yulin	ST7	Bv3	2019	Human
S1948	Shanbei	Yulin	ST7	Bv3	2019	Human
S2054	Shanbei	Yulin	ST7	Bv3	2020	Human
S2056	Shanbei	Yulin	ST7	Bv3	2020	Human
S2132	Guanzhong	Xianyang	ST7	Bv3	2021	Human
S2268	Unknown	Unknown	ST7	Bv3	2022	Human
S2214	Shanbei	Yan'an	ST7	Va	2022	Human
S2046	Shanbei	Yan'an	ST7	Bv3	2020	Human
S1708	Guanzhong	Tongchuan	ST8	Bv1	2017	Human
S1709	Shanbei	Yulin	ST8	Bv1	2017	Human
S1407	Shanbei	Yan'an	ST8	Bv3	2014	Human
S1804	Guanzhong	Xianyang	ST9	Bv1	2018	Human
S2091	Guanzhong	Tongchuan	ST9	Bv1	2020	Human
S2151	Guanzhong	Xianyang	ST9	Bv1	2021	Human
S2161	Guanzhong	Xianyang	ST9	Bv1	2021	Human
S2228	Guanzhong	Weinan	ST9	Bv1	2022	Human
S2121	Guanzhong	Weinan	ST9	Bv3	2021	Human
S2198	Guanzhong	Weinan	ST9	Bv3	2021	Human
S2266	Guanzhong	Baoji	ST9	Bv1	2022	Human
